# Supplementary material for: Amphiphilic Diblock Copolymers Bearing Poly(Ethylene Glycol) Block: Hydrodynamic Properties in Organic Solvents and Water Micellar Dispersions, Effect of Hydrophobic Block Chemistry on Dispersion Stability and Cytotoxicity
Source: Polymers (Basel). 2022 Oct 16;14(20):4361. doi: 10.3390/polym14204361 (PMC9612359; doi:10.3390/polym14204361)
Supplement: Supplementary file 1 [file polymers-14-04361-s001.zip]

Archive with 1 entries (1 files):
- polymers-1925253-supplementary.pdf
